# Supplementary material for: Structural Insights into the Dynamics of Water in SOD1 Catalysis and Drug Interactions
Source: Int J Mol Sci. 2025 Apr 29;26(9):4228. doi: 10.3390/ijms26094228 (PMC12071975; doi:10.3390/ijms26094228)
Supplement: Supplementary file 1 [file ijms-26-04228-s001.zip]

Archive with 1 entries (1 files):
- ijms-3511008-supplementary.pdf
